# Supplementary material for: Development of a Microsoft Excel tool for applying a factor retention criterion of a dimension coefficient to a survey on patient safety culture
Source: Health Qual Life Outcomes. 2017 Oct 27;15:216. doi: 10.1186/s12955-017-0784-8 (PMC5658999; doi:10.1186/s12955-017-0784-8)
Supplement: Supplementary file 3 — Comparisons of resulting patterns across scenarios from the three methods. (XLSX 43 kb) [file 12955_2017_784_MOESM3_ESM.xlsx]

## Sheet: sheet1
Random 95%	Item length(1 for one factor, dot for two or more factors)																					Combined	Item length																					Random once	Item length
Size	5	10	15	20	25	30	35	40	45	50	55	60	65	70	75	80	85	90	95	100		Size	5	10	15	20	25	30	35	40	45	50	55	60	65	70	75	80	85	90	95	100			5	10	15	20	25
Corrl.=0.3																						Corrl.=0.3																						Corrl.=0.3
50	1	1	1	.	.	.	.	1	1	.	.	.	.	.	.	.	.	.	.	.		50	1	1	1		.	.	.	1	1	.	1	.	1	.	.	.	.	.	.	1		50	1	.	1	.	.
100	1	.	.	.	.	.	.	.	.	.	.	.	.	.	.	.	.	.	.	.		100	1	.	.	.	.	.	.	.	.	.	.	.	.	.	.	.	.	.	.	.		100	.	.	1	.	.
150	1	.	.	.	.	.	.	.	.	.	.	.	.	.	.	.	.	.	.	.		150	1	.	.	.	.	.	.	.	.	.	.	.	.	.	.	.	.	.	.	.		150	.	1	.	.	.
200	.	.	.	.	.	.	.	.	.	.	.	.	.	.	.	.	.	.	.	.		200	.	.	.	.	.	.	.	.	.	.	.	.	.	.	.	.	.	.	.	1		200	.	.	.	.	.
250	.	.	.	.	.	.	.	.	.	.	.	.	.	.	.	.	.	.	.	.		250	.	.	.	.	.	.	.	.	.	.	.	.	.	.	.	.	.	.	.	.		250	.	.	.	.	.
300	1	.	.	.	.	.	.	.	.	.	.	.	.	.	.	.	.	.	.	.		300	1	.	.	.	.	.	.	.	.	.	.	.	.	.	.	.	.	.	.	.		300	.	.	.	.	.
350	.	1	.	.	.	.	.	.	.	.	.	.	.	.	.	.	.	.	.	.		350	.	1	.	.	.	.	.	.	.	.	.	.	.	.	.	.	.	.	.	.		350	.	.	.	.	.
400	.	.	.	.	.	.	.	.	.	.	.	.	.	.	.	.	.	.	.	.		400	.	.	.	.	.	.	.	.	.	.	.	.	.	.	.	.	.	.	.	.		400	.	.	.	.	.
450	.	.	.	.	.	.	.	.	.	.	.	.	.	.	.	.	.	.	.	.		450	.	.	.	.	.	.	.	.	.	.	.	.	.	.	.	.	.	.	.	.		450	.	.	.	.	.
500	.	.	.	.	.	.	.	.	.	.	.	.	.	.	.	.	.	.	.	.		500	.	.	.	.	.	.	.	.	.	.	.	.	.	.	.	.	.	.	.	.		500	.	.	.	.	.
550	.	.	.	.	.	.	.	.	.	.	.	.	.	.	.	.	.	.	.	.		550	.	.	.	.	.	.	.	.	.	.	.	.	.	.	.	.	.	.	.	.		550	.	.	.	.	.
600	.	.	.	.	.	.	.	.	.	.	.	.	.	.	.	.	.	.	.	.		600	.	.	.	.	.	.	.	.	.	.	.	.	.	.	.	.	.	.	.	.		600	.	.	.	.	.
650	.	.	.	.	.	.	.	.	.	.	.	.	.	.	.	.	.	.	.	.		650	.	.	.	.	.	.	.	.	.	.	.	.	.	.	.	.	.	.	.	.		650	.	.	.	.	.
700	.	.	.	.	.	.	.	.	.	.	.	.	.	.	.	.	.	.	.	.		700	.	.	.	.	.	.	.	.	.	.	.	.	.	.	.	.	.	.	.	.		700	.	.	.	.	.
750	.	.	.	.	.	.	.	.	.	.	.	.	.	.	.	.	.	.	.	.		750	.	.	.	.	.	.	.	.	.	.	.	.	.	.	.	.	.	.	.	.		750	.	.	.	.	.
800	.	.	.	.	.	.	.	.	.	.	.	.	.	.	.	.	.	.	.	.		800	.	.	.	.	.	.	.	.	.	.	.	.	.	.	.	.	.	.	.	.		800	.	.	.	.	.
850	.	.	.	.	.	.	.	.	.	.	.	.	.	.	.	.	.	.	.	.		850	.	.	.	.	.	.	.	.	.	.	.	.	.	.	.	.	.	.	.	.		850	.	.	.	.	.
900	.	.	.	.	.	.	.	.	.	.	.	.	.	.	.	.	.	.	.	.		900	.	.	.	.	.	.	.	.	.	.	.	.	.	.	.	.	.	.	.	.		900	.	.	.	.	.
950	.	.	.	.	.	.	.	.	.	.	.	.	.	.	.	.	.	.	.	.		950	.	.	.	.	.	.	.	.	.	.	.	.	.	.	.	.	.	.	.	.		950	.	.	.	.	.
1000	.	.	.	.	.	.	.	.	.	.	.	.	.	.	.	.	.	.	.	.		1000	.	.	.	.	.	.	.	.	.	.	.	.	.	.	.	.	.	.	.	.		1000	.	.	.	.	.
Corrl.=0.5																						Corrl.=0.5																						Corrl.=0.5
50	.	1	1	1	.	.	.	.	.	.	.	.	.	.	1	.	.	.	1	.		50	.	1	1	1	.	.	.	.	1	1	1	1	.	.	1	1	1	1	1	1		50	.	1	.	.	.
100	1	.	1	.	.	.	.	.	.	.	.	.	.	.	.	.	.	.	.	.		100	1	.	1	.	.	.	1	1	.	.	1	.	.	.	.	1	.	.	1	1		100	1	.	1	.	.
150	1	.	.	.	.	.	.	.	.	.	.	.	.	.	.	.	.	.	.	.		150	1	.	.	1	.	.	.	.	1	.	.	.	.	.	.	1	1	.	1	1		150	1	.	.	.	.
200	1	.	.	.	.	.	.	.	.	.	.	.	.	.	.	.	.	.	.	.		200	1	.	.	.	.	.	.	.	.	.	.	.	.	.	.	1	.	1	1	1		200	1	.	1	.	.
250	1	.	.	.	.	.	.	.	.	.	.	.	.	.	.	.	.	.	.	.		250	1	.	.	.	.	.	.	1	.	.	1	.	.	.	.	1	.	.	.	.		250	.	.	.	.	.
300	1	1	.	.	.	.	.	.	.	.	.	.	.	.	.	.	.	.	.	.		300	1	1	.	.	.	.	.	1	.	.	.	.	.	.	.	1	.	.	.	.		300	1	.	.	.	.
350	1	.	.	.	.	.	.	.	.	.	.	.	.	.	.	.	.	.	.	.		350	1	.	1	.	.	.	.	.	.	.	.	.	.	.	.	1	.	.	.	.		350	1	.	.	.	.
400	1	.	.	.	.	.	.	.	.	.	.	.	.	.	.	.	.	.	.	.		400	1	.	.	.	.	.	.	.	.	.	.	.	.	.	.	1	.	.	1	.		400	1	.	.	.	.
450	1	.	.	.	.	.	.	.	.	.	.	.	.	.	.	.	.	.	.	.		450	1	.	.	1	.	.	.	.	.	.	.	.	.	.	.	1	.	.	1	.		450	.	.	.	.	.
500	1	.	.	.	.	.	.	.	.	.	.	.	.	.	.	.	.	.	.	.		500	1	.	.	.	.	.	.	.	.	.	.	.	.	.	.	.	.	.	1	.		500	1	.	.	.	.
550	1	.	.	.	.	.	.	.	.	.	.	.	.	.	.	.	.	.	.	.		550	1	.	1	1	.	.	.	.	.	.	.	.	.	.	.	1	.	.	.	.		550	.	.	.	.	.
600	.	.	.	.	.	.	.	.	.	.	.	.	.	.	.	.	.	.	.	.		600	.	.	.	.	.	.	.	.	.	.	.	.	.	.	.	1	.	.	.	.		600	.	.	.	.	.
650	1	.	.	.	.	.	.	.	.	.	.	.	.	.	.	.	.	.	.	.		650	1	.	.	.	.	.	.	.	.	.	.	.	.	.	.	1	.	.	.	1		650	.	.	.	.	.
700	.	.	.	.	.	.	.	.	.	.	.	.	.	.	.	.	.	.	.	.		700	.	.	.	.	.	.	.	.	.	.	.	.	.	.	.	1	.	.	.	.		700	.	.	.	.	.
750	1	.	.	.	.	.	.	.	.	.	.	.	.	.	.	.	.	.	.	.		750	1	.	.	1	.	.	.	.	.	.	.	.	.	.	.	1	.	.	.	.		750	.	.	.	.	.
800	.	.	.	.	1	.	.	.	.	.	.	.	.	.	.	.	.	.	.	.		800	.	.	.	.	1	.	.	.	.	.	.	.	.	.	.	.	.	.	.	.		800	.	.	.	.	.
850	1	.	.	.	.	.	.	.	.	.	.	.	.	.	.	.	.	.	.	.		850	1	.	.	.	.	.	.	1	.	.	.	.	.	.	.	1	.	.	.	.		850	.	.	.	.	.
900	1	.	.	.	.	.	.	.	.	.	.	.	.	.	.	.	.	.	.	.		900	1	.	.	.	.	.	.	.	.	.	.	.	.	.	.	1	.	.	.	.		900	.	.	.	.	.
950	.	.	.	.	.	.	.	.	.	.	.	.	.	.	.	.	.	.	.	.		950	.	.	.	.	.	.	.	.	.	.	.	.	.	.	.	.	.	.	.	.		950	.	.	.	.	.
1000	1	.	.	.	.	.	.	.	.	.	.	.	.	.	.	.	.	.	.	.		1000	1	.	.	.	.	.	.	.	.	.	.	.	.	.	.	1	.	.	.	.		1000	.	.	.	.	.
Corrl.=0.7																						Corrl.=0.7																						Corrl.=0.7
50	1	1	1	1	1	.	1	1	.	1	1	1	.	.	1	.	.	1	1	.		50	1	1	1	1	1	1	1	1	1	1	1	1	1	1	1	1	1	1	1	1		50	1	1	.	1	1
100	1	1	1	1	1	.	1	.	.	.	1	.	.	.	.	.	.	.	.	.		100	1	1	1	1	1	1	1	1	1	1	1	1	1	1	.	1	1	1	1	1		100	1	1	1	1	1
150	1	1	1	1	1	1	.	.	.	.	.	.	.	.	.	.	.	.	.	.		150	1	1	1	1	1	1	1	1	1	1	1	1	1	1	1	1	1	1	1	1		150	1	.	1	.	1
200	1	1	1	1	.	.	.	.	.	.	.	.	.	.	.	.	.	.	.	.		200	1	1	1	1	1	1	1	1	1	1	1	1	1	1	1	1	1	1	1	1		200	1	1	1	1	.
250	1	1	1	.	.	1	.	.	.	.	.	.	.	.	.	.	.	.	.	.		250	1	1	1	1	1	1	1	1	1	1	1	1	1	1	1	1	1	1	1	1		250	1	1	1	1	.
300	1	1	1	.	.	.	.	.	.	.	.	.	.	.	.	.	.	.	.	.		300	1	1	1	1	1	1	1	1	1	1	1	1	1	1	1	1	1	1	1	1		300	.	1	1		.
350	1	.	1	.	.	.	.	.	.	.	.	.	.	.	.	.	.	.	.	.		350	1	.	1	1	1	1	1	1	1	1	.	1	1	1	1	1	1	1	1	1		350	1	1	1	.	.
400	1	1	1	.	.	.	.	.	.	.	.	.	.	.	.	.	.	.	.	.		400	1	1	1	1	1	1	1	1	1	1	1	1	1	1	1	1	1	1	1	1		400	1	.	.	.	.
450	1	1	1	.	.	.	.	.	.	.	.	.	.	.	.	.	.	.	.	.		450	1	1	1	1	1	1	1	1	1	1	1	1	1	1	1	1	1	1	1	1		450	1	1	1	.	.
500	1	1	1	.	.	.	.	.	.	.	.	.	.	.	.	.	.	.	.			500	1	1	1	1	1	1	1	1	1	1	1	1	1	1	1	1	1	1	1			500	1	1	1	.	.
550	1	1	.	.	.	.	.	.	.	.	.	.	.	.	.	.	.	.	.	.		550	1	1	1	1	1	1	1	1	.	1	1	1	1	1	1	1	1	1	1	1		550	1	1	.	.	.
600	1	1	1	.	.	.	.	.	.	.	.	.	.	.	.	.	.	.	.	.		600	1	1	1	1	1	1	1	1	1	1	1	1	1	1	.	1	1	1	1	1		600	1	1	1	.	.
650	1	1	.	.	.	.	.	.	.	.	.	.	.	.	.	.	.	.	.	.		650	1	1	1	1	1	1	1	1	1	1	1	1	1	1	1	1	1	1	1	1		650	1	1	.	.	.
700	1	.	1	.	.	.	.	.	.	.	.	.	.	.	.	.	.	.	.	.		700	1	.	1	1	1	1	1	1	1	1	1	1	1	1	1	1	1	1	1	1		700	1	1	1	.	.
750	1	1	.	.	.	.	.	.	.	.	.	.	.	.	.	.	.	.	.	.		750	1	1	1	1	1	1	1	1	1	1	1	1	1	1	1	1	1	1	1	1		750	1	.	.	.	.
800	1	1	.	.	.	.	.	.	.	.	.	.	.	.	.	.	.	.	.	.		800	1	1	1	1	1	1	1	1	1	1	1	1	1	1	1	1	1	1	1	1		800	1	.	.	.	.
850	1	1	1	.	.	.	.	.	.	.	.	.	.	.	.	.	.	.	.	.		850	1	1	1	1	1	1	1	1	.	1	1	1	1	1	1	1	1	1	1	1		850	1	.	.	.	.
900	1	1	1	.	.	.	.	.	.	.	.	.	.	.	.	.	.	.	.	.		900	1	1	1	1	1	1	1	1	1	1	1	1	1	1	1	1	1	1	1	1		900	1	1	.	.	.
950	1	.	.	.	.	.	.	.	.	.	.	.	.	.	.	.	.	.	.	.		950	1	.	1	1	1	1	1	1	1	1	1	1	1	1	1	1	1	1	1	1		950	1	1	1	.	.
1000	1	1	.	.	.	.	.	.	.	.	.	.	.	.	.	.	.	.	.	.		1000	1	1	1	1	1	1	1	1	1	1	1	1	1	1	1	1	1	1	1	1		1000	1	1	.	.	.
Corrl.=0.9																						Corrl.=0.9																						Corrl.=0.9
50	1	1	1	1	1	1	1	1	1	1	1	1	1	1	1	1	1	1	1	1		50	1	1	1	1	1	1	1	1	1	1	1	1	1	1	1	1	1	1	1	1		50	.	1	1	1	.
100	1	1	1	1	1	1	1	1	1	1	1	1	1	1	1	.	1	.	1	1		100	1	1	1	1	1	1	1	1	1	1	1	1	1	1	1	1	1	1	1	1		100	1	1	1	1	1
150	1	1	1	1	1	1	1	1	1	1	1	1	1	1	1	.	.	.	.	.		150	1	1	1	1	1	1	1	1	1	1	1	1	1	1	1	1	1	1	1	1		150	1	1	1	.	1
200	1	1	1	1	1	1	1	1	1	1	1	1	1	.	.	.	.	1	.	.		200	1	1	1	1	1	1	1	1	1	1	1	1	1	1	1	1	1	1	1	1		200	1	1	1	1	1
250	1	1	1	1	1	1	1	1	1	1	.	.	1	.	.	.	.	.	.	.		250	1	1	1	1	1	1	1	1	1	1	1	1	1	1	1	1	1	1	1	1		250	1	1	1	1	1
300	1	1	1	1	1	1	1	1	.	.	1	.	1	.	.	.	.	.	.	.		300	1	1	1	1	1	1	1	1	1	1	1	1	1	1	1	1	1	1	1	1		300	1	1	1	1	1
350	1	1	1	1	1	.	1	.	.	1	.	.	.	.	.	.	.	.	.	.		350	1	1	1	1	1	1	1	1	1	1	1	1	1	1	1	1	1	1	1	1		350	1	1	1	1	1
400	1	1	1	1	1	1	1	1	.	.	.	.	.	.	.	.	.	.	.	.		400	1	1	1	1	1	1	1	1	1	1	1	1	1	1	1	1	1	1	1	1		400	1	1	1	1	1
450	1	1	1	1	1	.	.	.	.	.	.	.	.	.	.	.	.	.	.	.		450	1	1	1	1	1	1	1	1	1	1	1	1	1	1	1	1	1	1	1	1		450	1	1	1	1	1
500	1	1	1	1	1	.	1	.	.	.	.	.	.	.	.	.	.	.	.	.		500	1	1	1	1	1	1	1	1	1	1	1	1	1	1	1	1	1	1	1	1		500	1	1	1	1	1
550	1	1	1	1	1	1	.	.	.	.	.	.	.	.	.	.	.	.	.	.		550	1	1	1	1	1	1	1	1	1	1	1	1	1	1	1	1	1	1	1	1		550	1	1	1	1	1
600	1	1	1	1	1	.	.	.	.	.	.	.	.	.	.	.	.	.	.	.		600	1	1	1	1	1	1	1	1	1	1	1	1	1	1	1	1	1	1	1	1		600	1	1	1	1	.
650	1	1	1	1	1	.	1	.	.	.	.	.	.	.	.	.	.	.	.	.		650	1	1	1	1	1	1	1	1	1	1	1	1	1	1	1	1	1	1	1	1		650	1	1	1	1	.
700	1	1	1	1	1	.	.	.	.	.	.	.	.	.	.	.	.	.	.	.		700	1	1	1	1	1	1	1	1	1	1	1	1	1	1	1	1	1	1	1	1		700	1	1	1	1	1
750	1	1	1	1	.	.	.	.	.	.	.	.	.	.	.	.	.	.	.	.		750	1	1	1	1	1	1	1	1	1	1	1	1	1	1	1	1	1	1	1	1		750	1	1	1	1	.
800	1	1	1	1	1	.	.	.	.	.	.	.	.	.	.	.	.	.	.	.		800	1	1	1	1	1	1	1	1	1	1	1	1	1	1	1	1	1	1	1	1		800	1	1	1	1	1
850	1	1	1	1	.	.	.	.	.	.	.	.	.	.	.	.	.	.	.	.		850	1	1	1	1	1	1	1	1	1	1	1	1	1	1	1	1	1	1	1	1		850	1	1	1	1	.
900	1	1	1	1	.	1	.	.	.	.	.	.	.	.	.	.	.	.	.	.		900	1	1	1	1	1	1	1	1	1	1	1	1	1	1	1	1	1	1	1	1		900	1	1	1	1	.
950	1	1	1	1	.	.	.	.	.	.	.	.	.	.	.	.	.	.	.	.		950	1	1	1	1	1	1	1	1	1	1	1	1	1	1	1	1	1	1	1	1		950	1	1	1	1	.
1000	1	1	1	.	.	.	.	.	.	.	.	.	.	.	.	.	.	.	.	.		1000	1	1	1	1	1	1	1	1	1	1	1	1	1	1	1	1	1	1	1	1		1000	1	1	1	.	1
Corrl.=1.0																						Corrl.=1.0																						Corrl.=1.0
50	1	1	1	1	1	1	1	1	1	1	1	1	1	1	1	1	1	1	1	1		50	1	1	1	1	1	1	1	1	1	1	1	1	1	1	1	1	1	1	1	1		50	1	1	1	1	1
100	1	1	1	1	1	1	1	1	1	1	1	1	1	1	1	1	1	1	1	1		100	1	1	1	1	1	1	1	1	1	1	1	1	1	1	1	1	1	1	1	1		100	1	1	1	1	1
150	1	1	1	1	1	1	1	1	1	1	1	1	.	1	.	.	1	.	.	.		150	1	1	1	1	1	1	1	1	1	1	1	1	1	1	1	1	1	1	1	1		150	1	1	1	1	1
200	1	1	1	1	1	1	1	1	.	1	.	1	.	.	.	.	.	.	.	1		200	1	1	1	1	1	1	1	1	1	1	1	1	1	1	1	1	1	1	1	1		200	1	1	1	1	1
250	1	1	1	1	1	1	1	1	1	1	1	.	1	.	.	.	.	.	.	.		250	1	1	1	1	1	1	1	1	1	1	1	1	1	1	1	1	1	1	1	1		250	1	1	1	1	1
300	1	1	1	1	1	1	1	.	.	.	.	.	.	.	.	.	.	.	.	.		300	1	1	1	1	1	1	1	1	1	1	1	1	1	1	1	1	1	1	1	1		300	1	1	1	1	1
350	1	1	1	1	1	1	1	1	1	.	1	.	.	.	.	.	.	.	.	.		350	1	1	1	1	1	1	1	1	1	1	1	1	1	1	1	1	1	1	1	1		350	1	1	1	1	1
400	1	1	1	1	1	1	.	.	.	.	.	.	.	.	.	.	.	.	.	.		400	1	1	1	1	1	1	1	1	1	1	1	1	1	1	1	1	1	1	1	1		400	1	1	1	1	1
450	1	1	1	1	1	1	1	.	1	.	.	.	.	.	.	.	.	.	.	.		450	1	1	1	1	1	1	1	1	1	1	1	1	1	1	1	1	1	1	1	1		450	1	1	1	1	1
500	1	1	1	1	1	1	.	1	.	1	.	.	.	.	.	.	.	.	.	.		500	1	1	1	1	1	1	1	1	1	1	1	1	1	1	1	1	1	1	1	1		500	1	1	1	1	1
550	1	1	1	1	1	1	.	.	.	.	.	.	.	.	.	.	.	.	.	.		550	1	1	1	1	1	1	1	1	1	1	1	1	1	1	1	1	1	1	1	1		550	1	1	1	1	1
600	1	1	1	1	1	.	.	.	.	.	.	.	.	.	.	.	.	.	.	.		600	1	1	1	1	1	1	1	1	1	1	1	1	1	1	1	1	1	1	1	1		600	1	1	1	1	1
650	1	1	1	1	1	.	1	.	.	.	.	.	.	.	.	.	.	.	.	.		650	1	1	1	1	1	1	1	1	1	1	1	1	1	1	1	1	1	1	1	1		650	1	1	1	1	1
700	1	1	1	1	1	1	1	.	.	.	.	.	.	.	.	.	.	.	.	.		700	1	1	1	1	1	1	1	1	1	1	1	1	1	1	1	1	1	1	1	1		700	1	1	1	1	1
750	1	1	1	1	1	1	.	.	.	.	.	.	.	.	.	.	.	.	.	.		750	1	1	1	1	1	1	1	1	1	1	1	1	1	1	1	1	1	1	1	1		750	1	1	1	1	.
800	1	1	1	1	1	1	1	.	.	.	.	.	.	.	.	.	.	.	.	.		800	1	1	1	1	1	1	1	1	1	1	1	1	1	1	1	1	1	1	1	1		800	1	1	1	1	1
850	1	1	1	1	1	.	.	.	.	.	.	.	.	.	.	.	.	.	.	.		850	1	1	1	1	1	1	1	1	1	1	1	1	1	1	1	1	1	1	1	1		850	1	1	1	1	.
900	1	1	1	1	1	1	.	.	.	.	.	.	.	.	.	.	.	.	.	.		900	1	1	1	1	1	1	1	1	1	1	1	1	1	1	1	1	1	1	1	1		900	1	1	1	1	1
950	1	1	1	1	.	.	.	.	.	.	.	.	.	.	.	.	.	.	.	.		950	1	1	1	1	1	1	1	1	1	1	1	1	1	1	1	1	1	1	1	1		950	1	1	1	1	.
1000	1	1	1	1	1	.	.	.	.	.	.	.	.	.	.	.	.	.	.	.		1000	1	1	1	1	1	1	1	1	1	1	1	1	1	1	1	1	1	1	1	1		1000	1	1	1	1	1
[truncated: 36 more columns]
